# Supplementary material for: Self-Assembled Nanoparticles Based on Block-Copolymers of Poly(2-Deoxy-2-methacrylamido-d-glucose)/Poly(N-Vinyl Succinamic Acid) with Poly(O-Cholesteryl Methacrylate) for Delivery of Hydrophobic Drugs
Source: Int J Mol Sci. 2021 Oct 24;22(21):11457. doi: 10.3390/ijms222111457 (PMC8583880; doi:10.3390/ijms222111457)
Supplement: Supplementary file 1 [file ijms-22-11457-s001.zip]

Archive with 1 entries (1 files):
- ijms-1416897-supplementary.pdf
